# Supplementary material for: Interfacial Polarization Mechanism in Image Sticking of Polyimide-Based Flexible OLEDs
Source: Polymers (Basel). 2025 Aug 28;17(17):2333. doi: 10.3390/polym17172333 (PMC12430894; doi:10.3390/polym17172333)
Supplement: Supplementary file 1 [file polymers-17-02333-s001.zip]

Archive with 1 entries (1 files):
- polymers-3744991-supplementary.pdf
